# Supplementary material for: Anti‐IL‐5 Vaccination Dampens Allergen‐Specific IgE Levels and Modulates IL‐4 and IL‐5 Th2 Cytokines in Skin Allergy of Mice and Horses
Source: Allergy. 2025 Aug 21;80(12):3377–90. doi: 10.1111/all.70020 (PMC12666748; doi:10.1111/all.70020)
Supplement: Supplementary file 2 — Table S1: all70020‐sup‐0002‐TableS1.xlsx. [file ALL-80-3377-s002.xlsx]

## Sheet: qPCR primers
Table S1: Primers for qPCR
Gene	Species	Sense primer (5'-3')	Antisense primer (5'-3')	Accession Number
GAPDH	Horse	ATTGCCCTCAACGACCACTT	TCTTGCTGGGTGATTGGTGG	NM_001163856
18S	Horse	GGCGTCCCCCAACTTCTT	AGGGCATCACAGACCTGTTATTG	NR_046271.1
IL-4	Horse	TGGCCCGAAGAACACAGATG	CTTGAGGTTCCTGTCCAGTCC	NM_001082519
IL-5	Horse	CTCTTGGAGCTGCCTACGTC	CCCATCGCCTATCAGCAGAG	NM_001082499.1
TBX21	Horse	CACCAGCCATTACCGGATGT	AATCTGGGTGCACGTACTGG	XM_023652657.1
GATA3	Horse	ATCACCACGTACCCGCCCTA	GTTCACACACTCCCTGCCTGT	XM_023631902.1
IL-13	Horse	TCATCATTTGCGGAGGCAGA	CAGGCTGAGGTCCAAGCTAA	NM_001143791
IFN𝛾	Horse	GATCTGAAGGTCCAGCGCAA	TCCGGCCTCGAAATGGATTC	AF361542
